# Supplementary material for: Epidemiological trends and risk factors of CKD-T1DM in children and adolescents across 204 countries and territories (1990–2021)
Source: Front Endocrinol (Lausanne). 2025 Mar 26;16:1551467. doi: 10.3389/fendo.2025.1551467 (PMC11978622; doi:10.3389/fendo.2025.1551467)
Supplement: Supplementary file 2 [file Table1.xlsx]

## Sheet: Sheet2
Location	Sex	Incidence(95%UI)		Incidence(95%UI)			DALY(95%UI)		DALY(95%UI)
		Case,1990	ASIR(per100000),	Case,2021	ASIR(per100000),	EAPC of ASIR(95%CI),	Case,1990	ASDR(per100000),	Case,2021	ASDR(per100000),	EAPC of ASDR(95%CI),
			1990		2021	1990-2021		1990		2021	1990-2021
Global	Both	5868.8 (3342-9450.6)	0.1 (0.1-0.2)	12008 (7668.3-17584.9)	0.2 (0.1-0.2)	1.78 (1.69-1.87)	74822.5 (45349.6-110532.4)	1.2 (0.7-1.8)	51922.5 (30201.7-77279.1)	0.7 (0.4-1)	-1.88 (-1.94--1.81)
	Male	3605.1 (2038.8-5686.9)	0.1 (0.1-0.2)	8006.6 (5237.4-11554.4)	0.2 (0.1-0.3)	2.04 (1.95-2.13)	39526 (22746.2-59749.3)	1.3 (0.7-1.9)	29752.5 (17018.9-44297)	0.8 (0.4-1.2)	-1.58 (-1.65--1.51)
	Female	2263.6 (1240.6-3705.2)	0.1 (0-0.1)	4001.4 (2371.8-6049)	0.1 (0.1-0.2)	1.29 (1.19-1.38)	35296.6 (21400.8-52996.5)	1.2 (0.7-1.8)	22170 (13075.8-33130.8)	0.6 (0.4-0.9)	-2.23 (-2.35--2.12)
High SDI	Both	536.3 (230.3-1073.8)	0.1 (0-0.1)	586.4 (252.4-1123.9)	0.1 (0-0.2)	0.39 (0.31-0.48)	1535.3 (974.2-2227)	0.2 (0.1-0.3)	676.4 (436.7-969)	0.1 (0.1-0.1)	-2.77 (-3.01--2.53)
	Male	536.3 (230.3-1073.8)	0.1 (0-0.1)	586.4 (252.4-1123.9)	0.1 (0-0.2)	0.39 (0.31-0.48)	800 (502.5-1177.4)	0.2 (0.1-0.3)	355.7 (226.7-533.5)	0.1 (0.1-0.1)	-2.79 (-3.08--2.5)
	Female	171.6 (67.6-354.3)	0 (0-0.1)	211.8 (85.2-449.4)	0.1 (0-0.1)	0.76 (0.68-0.84)	735.3 (467.1-1060.1)	0.2 (0.1-0.3)	320.8 (205.4-447.2)	0.1 (0.1-0.1)	-2.75 (-2.94--2.56)
High-middle SDI	Both	801.9 (402.3-1474.3)	0.1 (0-0.1)	1141 (618.4-1919.5)	0.1 (0.1-0.2)	1.88 (1.7-2.05)	12598.9 (7500.6-18872.9)	1.2 (0.7-1.8)	4560.8 (2783.3-6797.2)	0.5 (0.3-0.8)	-2.7 (-2.93--2.47)
	Male	471.3 (234.8-867.2)	0.1 (0-0.2)	696.1 (396.3-1168.5)	0.2 (0.1-0.3)	1.9 (1.73-2.07)	6871.1 (3917-10754.5)	1.3 (0.7-2)	2640.7 (1587.7-3963.3)	0.6 (0.3-0.9)	-2.52 (-2.68--2.36)
	Female	330.6 (159.6-607.9)	0.1 (0-0.1)	444.9 (229.4-799.9)	0.1 (0.1-0.2)	1.79 (1.61-1.98)	5727.8 (3404.6-8930.7)	1.1 (0.6-1.7)	1920.1 (1136.6-2913.8)	0.5 (0.3-0.7)	-2.94 (-3.27--2.61)
Middle SDI	Both	2097.1 (1136.2-3529.1)	0.1 (0.1-0.2)	3930.2 (2412.4-5847.7)	0.2 (0.1-0.3)	2.24 (2.13-2.34)	43418.5 (25609.3-63941.4)	2 (1.2-3)	24538.7 (14730-36188.9)	1.1 (0.7-1.7)	-1.81 (-1.88--1.74)
	Male	1229.5 (653.2-2043.1)	0.1 (0.1-0.2)	2518.3 (1564.4-3712.5)	0.2 (0.1-0.3)	2.51 (2.4-2.61)	22678.7 (12721.1-34757.1)	2.1 (1.2-3.2)	13878.2 (8120.1-20586.6)	1.2 (0.7-1.8)	-1.57 (-1.67--1.46)
	Female	867.6 (456.4-1522.2)	0.1 (0-0.1)	1411.9 (814.5-2231)	0.1 (0.1-0.2)	1.77 (1.66-1.88)	20739.8 (12584.1-30600.3)	2 (1.2-2.9)	10660.5 (6323.2-16061.3)	1 (0.6-1.5)	-2.11 (-2.18--2.04)
Low-middle SDI	Both	1641.4 (857.4-2780.2)	0.1 (0.1-0.2)	3764.5 (2118.7-6057.5)	0.2 (0.1-0.3)	1.49 (1.42-1.56)	11417.2 (6388.3-17730.7)	0.8 (0.4-1.2)	12616.2 (7323.4-19157.7)	0.6 (0.3-0.9)	-1.02 (-1.08--0.96)
	Male	988.9 (503.9-1665.3)	0.1 (0.1-0.2)	2484.3 (1475.1-3813.8)	0.2 (0.1-0.3)	1.77 (1.72-1.83)	5246.5 (3011.3-8123.2)	0.7 (0.4-1.1)	6601.8 (3786-10234.9)	0.6 (0.3-0.9)	-0.51 (-0.56--0.46)
	Female	652.5 (313.7-1125.3)	0.1 (0-0.2)	1280.2 (623-2239.3)	0.1 (0.1-0.2)	1 (0.89-1.11)	6170.7 (3477.1-9706.7)	0.8 (0.5-1.3)	6014.4 (3445.2-9043.4)	0.6 (0.3-0.8)	-1.5 (-1.62--1.39)
Low SDI	Both	786.4 (435.4-1391.1)	0.1 (0.1-0.2)	2575.6 (1538.8-4148.6)	0.2 (0.1-0.3)	1.12 (1-1.25)	5787.9 (3097.4-9219.9)	0.9 (0.5-1.4)	9451 (5284.4-15473.9)	0.6 (0.3-1)	-1.54 (-1.66--1.42)
	Male	547.5 (305.6-943.3)	0.2 (0.1-0.3)	1927.2 (1204.2-2993.2)	0.2 (0.2-0.4)	1.4 (1.27-1.53)	3894.5 (2002.6-6280.9)	1.2 (0.6-1.9)	6230.3 (3394-10661.1)	0.8 (0.4-1.4)	-1.53 (-1.65--1.41)
	Female	239 (114.7-451.9)	0.1 (0-0.1)	648.5 (324.6-1184.4)	0.1 (0-0.2)	0.41 (0.29-0.52)	1893.4 (1072.8-2972)	0.6 (0.3-0.9)	3220.8 (1863.2-5055.8)	0.4 (0.2-0.7)	-1.54 (-1.71--1.36)
Andean Latin America	Both	46.9 (10.2-148.7)	0.1 (0-0.3)	108.1 (24.8-300.9)	0.2 (0-0.5)	2.06 (2-2.13)	317.4 (174.7-523.6)	0.6 (0.3-1)	339.4 (169.3-595.2)	0.5 (0.3-0.9)	-0.53 (-0.89--0.17)
	Male	30.2 (7.1-93.6)	0.1 (0-0.4)	68 (16.3-187.5)	0.2 (0-0.5)	1.86 (1.79-1.93)	181.3 (95.4-314.5)	0.7 (0.4-1.2)	198 (94.4-344.7)	0.6 (0.3-1)	-0.45 (-0.83--0.05)
	Female	16.8 (2.6-54.5)	0.1 (0-0.2)	40.1 (7.2-125.7)	0.1 (0-0.4)	2.34 (2.26-2.42)	136.1 (72.6-226.7)	0.5 (0.3-0.9)	141.5 (72-256.2)	0.4 (0.2-0.8)	-0.68 (-1.01--0.35)
Australasia	Both	8.7 (1.2-31.8)	0 (0-0.2)	19 (2.4-68.4)	0.1 (0-0.3)	2.09 (2.03-2.15)	3.1 (1.3-9.3)	0 (0-0.1)	5.1 (1.8-15.8)	0 (0-0.1)	1.4 (1.27-1.54)
	Male	5.3 (0.7-18.1)	0.1 (0-0.2)	11.3 (1.5-38.7)	0.1 (0-0.3)	2.12 (2.04-2.19)	1.4 (0.6-3.6)	0 (0-0)	2.3 (0.8-7.2)	0 (0-0.1)	1.41 (1.28-1.53)
	Female	3.4 (0.4-14.5)	0 (0-0.2)	7.7 (0.9-32.7)	0.1 (0-0.3)	2.05 (2-2.1)	1.7 (0.7-4.9)	0 (0-0.1)	2.8 (1-8.9)	0 (0-0.1)	1.4 (1.26-1.55)
Caribbean	Both	44.2 (14-108.1)	0.1 (0-0.3)	82.2 (28.6-197.4)	0.2 (0.1-0.5)	2.03 (1.94-2.11)	399.5 (222.4-643.3)	1 (0.5-1.5)	527.6 (281-931.9)	1.2 (0.6-2.1)	1.2 (1-1.4)
	Male	23.3 (7.4-56.5)	0.1 (0-0.3)	42.9 (15.5-97.1)	0.2 (0.1-0.4)	1.92 (1.83-2)	298.6 (161.8-480.6)	1.4 (0.8-2.3)	400.1 (207.9-687.4)	1.8 (0.9-3.1)	1.14 (0.92-1.36)
	Female	20.9 (5.9-53.8)	0.1 (0-0.3)	39.3 (12-105.4)	0.2 (0.1-0.5)	2.14 (2.04-2.23)	100.9 (55.6-168.4)	0.5 (0.3-0.8)	127.5 (62.2-240.2)	0.6 (0.3-1.1)	1.24 (1.05-1.42)
Central Asia	Both	298 (109.3-726.6)	0.4 (0.1-0.9)	609.4 (218.4-1435.1)	0.7 (0.2-1.6)	2.21 (1.96-2.45)	142.1 (82.1-228.2)	0.2 (0.1-0.3)	221.1 (125.8-373)	0.3 (0.1-0.4)	1.09 (0.71-1.46)
	Male	160.3 (60.2-357.7)	0.4 (0.1-0.9)	354.7 (138-788.8)	0.8 (0.3-1.7)	2.5 (2.26-2.74)	72.2 (42.3-116.8)	0.2 (0.1-0.3)	115 (64.6-205.2)	0.3 (0.1-0.5)	1.04 (0.66-1.43)
	Female	137.7 (43.6-354.6)	0.4 (0.1-0.9)	254.7 (81.9-640.4)	0.6 (0.2-1.5)	1.82 (1.58-2.07)	69.9 (39.8-112)	0.2 (0.1-0.3)	106.2 (60.1-184.5)	0.2 (0.1-0.4)	1.13 (0.76-1.5)
Central Europe	Both	100.2 (40-217.5)	0.1 (0-0.2)	122.7 (55.1-241.8)	0.2 (0.1-0.3)	2.6 (2.54-2.66)	134.6 (84-204.6)	0.1 (0.1-0.2)	72.8 (39.8-123.8)	0.1 (0.1-0.2)	-0.14 (-0.23--0.04)
	Male	59.8 (23.8-132.1)	0.1 (0-0.2)	70.8 (31.8-144.5)	0.2 (0.1-0.4)	2.49 (2.42-2.57)	79.2 (49.5-123.1)	0.1 (0.1-0.2)	43.5 (22.8-78.4)	0.1 (0.1-0.2)	-0.07 (-0.17-0.04)
	Female	40.4 (14.5-90.9)	0.1 (0-0.2)	51.8 (22.4-105.5)	0.2 (0.1-0.3)	2.74 (2.67-2.81)	55.4 (33.9-82.7)	0.1 (0.1-0.1)	29.3 (16.9-48.3)	0.1 (0-0.1)	-0.25 (-0.35--0.15)
Central Latin America	Both	306.7 (131.6-576.1)	0.1 (0.1-0.3)	732 (406.2-1203.4)	0.3 (0.2-0.5)	2.63 (2.48-2.78)	787.6 (443.2-1282.5)	0.4 (0.2-0.6)	828.1 (457.6-1341.8)	0.3 (0.2-0.5)	0.29 (-0.11-0.69)
	Male	208.6 (92.7-383.9)	0.2 (0.1-0.3)	527.1 (297.5-848.6)	0.4 (0.2-0.7)	2.72 (2.55-2.89)	335.5 (189.4-534.7)	0.3 (0.2-0.5)	432.3 (239.7-708)	0.3 (0.2-0.6)	1.11 (0.62-1.61)
	Female	98.1 (38.9-197.8)	0.1 (0-0.2)	204.8 (104.3-358.4)	0.2 (0.1-0.3)	2.33 (2.2-2.45)	452.1 (246.8-762.9)	0.4 (0.2-0.7)	395.8 (215.4-661.9)	0.3 (0.2-0.5)	-0.45 (-0.77--0.13)
Central Sub-Saharan Africa	Both	75.1 (17.4-230.4)	0.1 (0-0.3)	273.5 (65.4-818.8)	0.1 (0-0.4)	1.1 (0.93-1.27)	505.3 (247-882.9)	0.7 (0.3-1.2)	1146.7 (575.2-2154.4)	0.6 (0.3-1.1)	-0.45 (-0.52--0.39)
	Male	55.8 (13.1-174.9)	0.2 (0-0.5)	207.3 (50.7-594.8)	0.2 (0.1-0.6)	1.26 (1.1-1.41)	353.6 (170.8-651.1)	1 (0.5-1.8)	783.6 (374.8-1558.4)	0.8 (0.4-1.6)	-0.58 (-0.64--0.51)
	Female	19.3 (3.2-70.3)	0.1 (0-0.2)	66.3 (12.5-231)	0.1 (0-0.2)	0.6 (0.39-0.81)	151.7 (76.7-255.3)	0.4 (0.2-0.7)	363 (177.3-638.8)	0.4 (0.2-0.7)	-0.18 (-0.26--0.11)
East Asia	Both	617 (233.8-1304.3)	0 (0-0.1)	529.4 (214.3-1072.6)	0.1 (0-0.1)	0.44 (0.18-0.69)	38503.2 (22601.4-58744.3)	2.8 (1.7-4.3)	9963.5 (5830.1-14963.2)	1 (0.6-1.6)	-3.49 (-3.66--3.32)
	Male	358.7 (133.9-741.5)	0.1 (0-0.1)	334.2 (127.2-681.1)	0.1 (0-0.1)	0.49 (0.24-0.74)	21061.7 (11612.5-33032.2)	3 (1.7-4.7)	5964.7 (3373-9230.7)	1.2 (0.7-1.8)	-3.28 (-3.41--3.14)
	Female	258.3 (96.5-562.2)	0 (0-0.1)	195.2 (73.1-399.2)	0 (0-0.1)	0.28 (0.01-0.54)	17441.6 (10222.3-26983.3)	2.6 (1.5-4.1)	3998.8 (2333.8-6040.2)	0.9 (0.5-1.3)	-3.79 (-4.03--3.55)
Eastern Europe	Both	254 (121.5-470.3)	0.1 (0.1-0.3)	412.6 (212.7-728.4)	0.3 (0.2-0.5)	2.93 (2.76-3.1)	289.3 (172.2-443)	0.2 (0.1-0.2)	131.2 (82.6-203.2)	0.1 (0.1-0.2)	-1.78 (-1.92--1.64)
	Male	152.6 (72.5-277.2)	0.2 (0.1-0.3)	257.3 (137.5-449.9)	0.4 (0.2-0.7)	3.02 (2.87-3.17)	127 (76-193.1)	0.1 (0.1-0.2)	65.3 (38-105.9)	0.1 (0.1-0.2)	-1.44 (-1.59--1.28)
	Female	101.4 (45.7-191.9)	0.1 (0-0.2)	155.3 (71.8-278)	0.2 (0.1-0.4)	2.76 (2.56-2.96)	162.3 (95.1-248.4)	0.2 (0.1-0.3)	65.9 (41.6-97)	0.1 (0.1-0.1)	-2.08 (-2.23--1.94)
Eastern Sub-Saharan Africa	Both	333.5 (166.1-644.4)	0.1 (0.1-0.2)	1104.2 (617.5-1922.6)	0.2 (0.1-0.3)	1.27 (1.1-1.44)	4277.2 (2188.6-6798.4)	1.6 (0.8-2.6)	6277.7 (3353-10437.3)	1 (0.6-1.7)	-1.93 (-2.07--1.78)
	Male	269.8 (139.5-501.7)	0.2 (0.1-0.4)	959.6 (544.4-1670.7)	0.3 (0.2-0.6)	1.53 (1.36-1.69)	2900.5 (1395.8-4825.5)	2.2 (1.1-3.7)	4293.5 (2248-7382.6)	1.4 (0.7-2.4)	-1.85 (-1.99--1.71)
	Female	63.7 (24.7-142.5)	0 (0-0.1)	144.6 (57.3-309.1)	0 (0-0.1)	-0.15 (-0.36-0.06)	1376.6 (741.6-2210.1)	1.1 (0.6-1.7)	1984.3 (1092.1-3199.7)	0.7 (0.4-1.1)	-2.1 (-2.31--1.89)
High-income Asia Pacific	Both	105.3 (34.7-250.2)	0.1 (0-0.2)	57.8 (20.4-127.3)	0.1 (0-0.1)	-0.3 (-0.44--0.16)	219.2 (136.8-324.6)	0.1 (0.1-0.2)	58.2 (37.3-86.7)	0.1 (0-0.1)	-2.37 (-2.56--2.19)
	Male	71.6 (24.1-169.1)	0.1 (0-0.2)	38.4 (13.9-85)	0.1 (0-0.2)	-0.28 (-0.45--0.12)	115.3 (69.2-177.5)	0.1 (0.1-0.2)	27.4 (17.2-41.5)	0.1 (0-0.1)	-2.58 (-2.8--2.36)
	Female	33.7 (9.1-81.4)	0 (0-0.1)	19.4 (6-44.2)	0 (0-0.1)	-0.34 (-0.46--0.23)	103.9 (66.7-155.9)	0.1 (0.1-0.2)	30.7 (20-45.1)	0.1 (0-0.1)	-2.16 (-2.33--1.99)
High-income North America	Both	233.4 (100.5-495)	0.1 (0-0.2)	199.9 (76.5-406.6)	0.1 (0-0.1)	-1.28 (-1.41--1.15)	114 (70.2-172.8)	0 (0-0.1)	108.2 (66-166.3)	0 (0-0.1)	-0.64 (-0.99--0.29)
	Male	175.4 (72.3-364.4)	0.1 (0.1-0.3)	148.9 (54-305)	0.1 (0-0.2)	-1.24 (-1.36--1.11)	47.8 (28.6-72.5)	0 (0-0.1)	46.2 (28.3-71.8)	0 (0-0.1)	-0.77 (-1.18--0.36)
	Female	58 (18.6-124.8)	0.1 (0-0.1)	51 (15.8-113.5)	0 (0-0.1)	-1.39 (-1.62--1.15)	66.2 (41.5-98.6)	0.1 (0-0.1)	62 (37.7-94.5)	0 (0-0.1)	-0.54 (-0.89--0.19)
North Africa and Middle East	Both	450.4 (176.3-869.9)	0.1 (0-0.2)	1105.5 (456.9-2201.4)	0.2 (0.1-0.3)	1.81 (1.68-1.94)	872.1 (472.9-1453.5)	0.2 (0.1-0.3)	1087.2 (567.6-1832)	0.2 (0.1-0.3)	-0.24 (-0.29--0.19)
	Male	202.8 (74.2-413.4)	0.1 (0-0.2)	541.2 (221.8-1072.6)	0.2 (0.1-0.3)	2.16 (1.96-2.35)	406.9 (219.4-723.1)	0.2 (0.1-0.3)	512.9 (270.4-848.7)	0.2 (0.1-0.3)	-0.31 (-0.36--0.25)
	Female	247.7 (92.9-490.5)	0.1 (0-0.2)	564.4 (228.8-1135.8)	0.2 (0.1-0.4)	1.52 (1.43-1.61)	465.2 (250.6-758.3)	0.2 (0.1-0.3)	574.4 (307.6-975.5)	0.2 (0.1-0.3)	-0.17 (-0.23--0.1)
Oceania	Both	9.1 (2.7-24.4)	0.1 (0-0.3)	23.4 (6.4-72.1)	0.1 (0-0.4)	0.95 (0.83-1.06)	188.6 (86.6-322.9)	2.2 (1-3.8)	484 (261.2-828.6)	3 (1.6-5.2)	0.82 (0.63-1.02)
	Male	5 (1.3-13.6)	0.1 (0-0.3)	14.1 (3.5-40.9)	0.2 (0-0.5)	1.22 (1.1-1.34)	98.3 (40.2-189.3)	2.2 (0.9-4.3)	237.7 (119-410.4)	2.8 (1.4-4.9)	0.64 (0.5-0.79)
	Female	4.1 (1.3-11.7)	0.1 (0-0.3)	9.3 (2.7-27)	0.1 (0-0.4)	0.56 (0.44-0.68)	90.3 (37.4-168.8)	2.2 (0.9-4.1)	246.3 (126.7-425.3)	3.2 (1.7-5.6)	1.01 (0.77-1.25)
South Asia	Both	1362.3 (621.7-2379.8)	0.1 (0-0.2)	3032 (1589.3-5193.6)	0.1 (0.1-0.3)	1.28 (1.24-1.33)	2880.5 (1735.4-4411.2)	0.2 (0.1-0.3)	4034.5 (2444.2-6200.7)	0.2 (0.1-0.3)	-0.27 (-0.46--0.07)
	Male	839.7 (384-1454.8)	0.1 (0.1-0.2)	2088.6 (1149.9-3466.8)	0.2 (0.1-0.3)	1.59 (1.52-1.66)	1605.9 (968.4-2466.1)	0.2 (0.1-0.3)	2153.1 (1309.4-3464)	0.2 (0.1-0.3)	-0.26 (-0.48--0.05)
	Female	522.6 (238.6-938.3)	0.1 (0-0.1)	943.4 (430-1824.6)	0.1 (0-0.2)	0.72 (0.56-0.89)	1274.6 (766-1969.6)	0.2 (0.1-0.3)	1881.5 (1164-2930.6)	0.2 (0.1-0.3)	-0.26 (-0.44--0.09)
Southeast Asia	Both	906.7 (407.3-1725.3)	0.2 (0.1-0.3)	1819.6 (1023.2-2916.8)	0.3 (0.2-0.4)	2.42 (2.3-2.54)	23044.9 (12946.2-35410.8)	3.8 (2.2-5.9)	22935.3 (13254.6-35477.5)	3.5 (2-5.4)	-0.26 (-0.31--0.2)
	Male	532.9 (239.4-987.7)	0.2 (0.1-0.3)	1092.9 (626.8-1700.4)	0.3 (0.2-0.5)	2.55 (2.4-2.7)	10454.2 (5761.8-16349.7)	3.5 (1.9-5.4)	11929.9 (6671-18625.4)	3.5 (2-5.5)	0.2 (0.09-0.32)
	Female	373.7 (166.1-775.9)	0.1 (0.1-0.3)	726.7 (377.7-1305.9)	0.2 (0.1-0.4)	2.21 (2.13-2.29)	12590.8 (7029.9-19064.4)	4.2 (2.4-6.4)	11005.4 (6164.1-16707.7)	3.4 (1.9-5.2)	-0.67 (-0.74--0.61)
Southern Latin America	Both	27.6 (4.5-85.1)	0.1 (0-0.2)	40.3 (7.7-117.8)	0.1 (0-0.2)	1.3 (1.17-1.42)	73.5 (40.3-119.2)	0.1 (0.1-0.2)	60.9 (35-104.1)	0.1 (0.1-0.2)	-0.33 (-0.56--0.1)
	Male	17.8 (2.8-55.4)	0.1 (0-0.2)	26.5 (5-78.6)	0.1 (0-0.3)	1.43 (1.28-1.59)	35 (19-58.6)	0.1 (0.1-0.2)	30.5 (17.4-52)	0.1 (0.1-0.2)	-0.35 (-0.62--0.08)
	Female	9.9 (1.4-36.9)	0 (0-0.1)	13.9 (2.2-48.7)	0 (0-0.2)	1.02 (0.91-1.13)	38.5 (21.5-63.4)	0.1 (0.1-0.2)	30.4 (17.1-53.1)	0.1 (0.1-0.2)	-0.31 (-0.54--0.08)
Southern Sub-Saharan Africa	Both	54.8 (20.9-135.8)	0.1 (0-0.2)	82.4 (32.7-190.5)	0.1 (0-0.2)	0.55 (0.2-0.89)	101.1 (56.4-163.4)	0.1 (0.1-0.2)	206.8 (111.3-355.6)	0.2 (0.1-0.4)	1.35 (0.81-1.89)
	Male	31.6 (12-73.6)	0.1 (0-0.2)	50.3 (20.2-109.6)	0.1 (0-0.2)	0.76 (0.4-1.13)	55.8 (29.3-93.7)	0.2 (0.1-0.3)	128.9 (67.3-224.9)	0.3 (0.2-0.5)	1.33 (0.78-1.89)
	Female	23.3 (8.5-62.4)	0.1 (0-0.2)	32.1 (11.6-78.7)	0.1 (0-0.2)	0.18 (-0.13-0.5)	45.3 (25.8-75)	0.1 (0.1-0.2)	77.9 (42.3-135.5)	0.2 (0.1-0.3)	1.35 (0.73-1.98)
Tropical Latin America	Both	139.4 (48.3-297.6)	0.1 (0-0.2)	193.3 (71.5-377.2)	0.1 (0-0.2)	1.3 (1.21-1.4)	731.1 (411.6-1159.1)	0.4 (0.2-0.6)	477.7 (271.5-749.4)	0.3 (0.1-0.4)	-0.86 (-1.05--0.66)
	Male	81.1 (27.6-174.7)	0.1 (0-0.2)	114.2 (43.3-219.7)	0.1 (0-0.2)	1.3 (1.17-1.43)	423.7 (238.3-655.4)	0.4 (0.2-0.7)	294.7 (166.2-463.3)	0.3 (0.2-0.5)	-0.5 (-0.76--0.24)
	Female	58.3 (19.2-134.3)	0.1 (0-0.1)	79.1 (27.3-167)	0.1 (0-0.2)	1.28 (1.21-1.34)	307.3 (177-489.5)	0.3 (0.2-0.5)	183 (104.3-285.4)	0.2 (0.1-0.3)	-1.42 (-1.58--1.27)
Western Europe	Both	122.3 (37.6-278.3)	0 (0-0.1)	165.4 (51.5-380.1)	0.1 (0-0.1)	1.28 (1.19-1.37)	104.3 (64-168.7)	0 (0-0.1)	112.5 (62.9-196.9)	0 (0-0.1)	0.63 (0.51-0.76)
	Male	80.3 (23.4-187.9)	0.1 (0-0.1)	107.4 (33.6-235.2)	0.1 (0-0.2)	1.24 (1.14-1.34)	60 (36.2-98.1)	0 (0-0.1)	64.1 (35.6-113.8)	0 (0-0.1)	0.59 (0.45-0.73)
	Female	42 (11.9-103.4)	0 (0-0.1)	58 (17.2-145.7)	0 (0-0.1)	1.35 (1.28-1.43)	44.3 (28-70.1)	0 (0-0)	48.4 (28.3-84.1)	0 (0-0.1)	0.69 (0.58-0.81)
Western Sub-Saharan Africa	Both	373 (198.7-648)	0.1 (0.1-0.3)	1295.5 (743.5-2106.8)	0.2 (0.1-0.3)	0.76 (0.61-0.91)	1134 (620.8-1866.7)	0.5 (0.2-0.7)	2844 (1546.5-4731.1)	0.4 (0.2-0.7)	-0.27 (-0.4--0.14)
	Male	242.6 (130.5-418.8)	0.2 (0.1-0.3)	951 (551.3-1519.7)	0.3 (0.2-0.5)	1.18 (0.98-1.37)	812.1 (436.1-1387)	0.7 (0.4-1.1)	2028.8 (1035.1-3543.5)	0.6 (0.3-1.1)	-0.28 (-0.39--0.16)
	Female	130.4 (62.6-236.4)	0.1 (0-0.2)	344.5 (159.6-622.3)	0.1 (0-0.2)	-0.25 (-0.34--0.16)	321.9 (180-517.1)	0.3 (0.1-0.4)	815.2 (459.9-1332.2)	0.2 (0.1-0.4)	-0.32 (-0.48--0.16)
